# Supplementary material for: Anticorrosion Superhydrophobic Surfaces on AA6082 Aluminum Alloy by HF/HCl Texturing and Self-Assembling of Silane Monolayer
Source: Materials (Basel). 2022 Nov 30;15(23):8549. doi: 10.3390/ma15238549 (PMC9740352; doi:10.3390/ma15238549)
Supplement: Supplementary file 1 [file materials-15-08549-s001.zip]

Archive with 1 entries (1 files):
- materials-1956217-supplementary.pdf
